# Supplementary material for: Galectin-3 mediates lysosome-related inflammation within monocyte-derived macrophages in a mouse model of ischemic brain injury
Source: J Clin Invest. 2026 Feb 17;136(8):e194139. doi: 10.1172/JCI194139 (PMC13078880; doi:10.1172/JCI194139)
Supplement: Supporting data values [file jci-136-194139-s292.xlsx]

## Sheet: FIGURE 1E and 1F and 1G
						Figure 1F						Figure 1G
	Figure 1E						Gal3+IBA1+(x102/mm2)						Gal3 intensity
		Gal3+ IBA1+/Gal3+(%)					young		aged				young		aged
	sample ID	Core	Peri	remote		sample ID	Contralateral	Ipsilateral	Contralateral	Ipsilateral		sample ID	Contralateral	Ipsilateral	Contralateral	Ipsilateral
	1#	100	100	0		1#	0	566.893	0	702.948		1#	0	87.3	0	53.1
	2#	94.1176	90	0		2#	0	725.624	0	770.975		2#	0	51.3	0	69.7
	3#	94.5946	95.2381	0		3#	0	793.651	0	544.218		3#	0	98	0	87
	4#	91.8919	100	0		4#	0	770.975	0	770.975		4#	0	89	0	92.3
	5#	93.5484	100	0		5#	0	657.596				5#	0	136
	6#	96.4286	87.5	0		6#	0	612.245				6#	0	66.5
	7#	96.875	100	0		7#	0	702.948				7#	0	73.9
	8#	96	100	0		8#	0	544.218				8#	0	82.9

## Sheet: FIGURE 1I and 1J
Figure 1I	post 3d	Gal3 PE cell number			post 5d	Gal3 PE cell number
	sample ID	Contralateral				Contralateral
	1#	7.2269			1#	27.1239
	2#	24.7958			2#	103.339
	3#	6.77236			3#	48.5501
	4#	21.7522			4#	26.5774
		Ipsilateral				Ipsilateral
	1#	316.514			1#	914.405
	2#	391.402			2#	755.707
	3#	428.097			3#	752.496
	4#	339.21			4#	1446.65
Figure 1J	post 3d	Gal3 PE MFI			post 5d
		Macrophage				Macrophage
	1#	39432			1#	23430
	2#	26265			2#	19431.9
	3#	28926			3#	22137.8
	4#	26830			4#	28139.9
		Microglia				Microglia
	1#	5422			1#	1307.6
	2#	5063			2#	1072.7
	3#	5258			3#	1271.7
	4#	4202			4#	1182.1

## Sheet: FIGURE 1K
	Gal3 intensity in macrophage				Gal3 intensity in microglia
Sample ID	Gal3 intensity/CCR2+IBA1+			Sample ID	Gal3 intensity/CCR2-IBA1+
ipsilateral 1	50			ipsilateral 1	26.25
ipsilateral 2	64.65			ipsilateral 2	29.1
ipsilateral 3	74.95			ipsilateral 3	25.4
ipsilateral 4	91.45			ipsilateral 4	31.1

## Sheet: FIGURE2A
	WT infarct volume				GAL3 KO infarct volume
Sample ID				Sample ID
WT1	71.84			GAL3 KO1	46.17
WT2	69.509			GAL3 KO2	15.485
WT3	59.9			GAL3 KO3	51.816
WT4	44.177			GAL3 KO4	41.15
WT5	62.9			GAL3 KO5	45.545
WT6	46.8798			GAL3 KO6	30.756
WT7	59.318			GAL3 KO7	50.342
WT8	46.893			GAL3 KO8	38.353
WT9	47.387			GAL3 KO9	59.529
WT10	43.256			GAL3 KO10	52.132
				GAL3 KO11	34.59
				GAL3 KO12	53.854

## Sheet: FIGURE 2B
	WT 7D			Gal3 KO 7D
Sample ID	injury volume		Sample ID	injury volume
WT1	46.871		GAL3 KO1	52.919
WT2	47.205		GAL3 KO2	43.289
WT3	51.808		GAL3 KO3	40.793
WT4	53.566		GAL3 KO4	39.863
WT5	45.717		GAL3 KO5	31.361
WT6	42.917		GAL3 KO6	31.422
WT7	56.89		GAL3 KO7	28.572
WT8	35.792

## Sheet: FIGURE 2C
		WT mice
	post MCAO(d)	number 1#	2#	3#	4#	5#	6#	7#	8#	9#	10#	11#
	Pre	100	100	100	100	100	100	100	100	100	100	100
	5d	9.34783	64.2857	10.6667	26.6055	28.5372	53.9945	102.815	14.3275	55.3055	58.4022	59.0164
	14d	55.6522	50.5495	70.1333	71.5596	77.9377	60.3306	91.8518	80.117	48.8746	41.8733	43.4426
	21d	60.2174	81.3187	65.8667	125.382	94.0048	55.3719	79.4074	62.2807	51.0182	53.168	58.4699
	28d	61.087	62.3626	56.2667	122.324	95.6834	93.9394	110.815	57.6023	75.4555	67.2176	50.2732
		GAL3 KO mice
	post MCAO(d)	number 1#	2#	3#	4#	5#	6#	7#	8#	9#	10#	11#
	Pre	100	100	100	100	100	100	100	100	100	100	100
	5d	36.5782	45.7447	65.8854	21.8097	53.6748	62.5714	117.391	89.6667	154.167	78.7671	104.508
	14d	44.5428	54.7872	40.1042	13.2251	46.7706	44	96.1353	38.3333	110.256	63.3562	99.1803
	21d	60.177	64.8936	74.7396	33.4107	66.3697	64.2857	94.2029	42	86.218	26.0274	54.0984
	28d	57.8171	57.4468	44.2708	38.5151	40.98	57.7143	127.053	37.3333	63.782	39.0411	113.525

## Sheet: FIGURE 2D
	presurgery				post 3d				post 5d				post 7d				post 14d				post 21d				post 28d
WT	mice number	convert into %			mice number	convert into %			mice number	convert into %			mice number	convert into %			mice number	convert into %			mice number	convert into %			mice number	convert into %
	1#	2.5			1#	29.3333			1#	30.5556			1#	29.5775			1#	23.8095			1#	15			1#	15.942
	2#	2.63158			2#	24.0964			2#	23.6559			2#	15.4762			2#	3.75			2#	6.66667			2#	3.125
	3#	4			3#	40			3#	36.5079			3#	20.4082			3#	11.1111			3#	14.2857			3#	12.7273
	4#	2.24719			4#	16.6667			4#	17.3913			4#	13.8889			4#	15			4#	12.1212			4#	9.58904
	5#	1.19048			5#	30			5#	30			5#	24.4186			5#	13.6364			5#	13.75			5#	7.57576
	6#	1.44928			6#	22.2222			6#	29.7297			6#	20.2899			6#	6.25			6#	4.34783			6#	6.94444
	7#	2.27273			7#	17.4419			7#	15.1899			7#	9.41176			7#	8.75			7#	9.41176			7#	7.05882
	8#	4.42478			8#	12.1951			8#	11.7647			8#	14.1176			8#	7.05882			8#	8.23529			8#	5.88235
	9#	4.54545			9#	25.5556			9#	13.0952			9#	17.6471			9#	19.5122			9#	14.1176			9#	12
	10#	4.83871			10#	32			10#	4.70588			10#	7.05882			10#	14.2857			10#	12.5			10#	12.5
	11#	2.35294			11#	10.9756			11#	16.4706			11#	9.41176			11#	7.05882			11#	9.41176			11#	7.05882
	presurgery																				post 21d
GAL3 KO	mice number	convert into %			mice number	convert into %			mice number	convert into %			mice number	convert into %			mice number	convert into %			mice number	convert into %			mice number	convert into %
	1#	3.77358			1#	20			1#	25			1#	29.7297			1#	28.0702			1#	23.3333			1#	19.403
	2#	1.53846			2#	14.2857			2#	29.5455			2#	15.3846			2#	11.5385			2#	10.9756			2#	17.1429
	3#	2.85714			3#	10			3#	3.57143			3#	7.21649			3#	12.069			3#	10.2941			3#	9.09091
	4#	4			4#	20			4#	17.1429			4#	20			4#	21.6667			4#	14.5161			4#	18.3333
	5#	3.94737			5#	12.5			5#	8			5#	20.5479			5#	20			5#	15.3846			5#	13.5593
	6#	2.98507			6#	8.57143			6#	10.7143			6#	15.5844			6#	17.0213			6#	17.2414			6#	17.7419
	7#	4.21053			7#	17.1717			7#	17.6471			7#	18.8235			7#	15.2941			7#	11.7647			7#	11.7647
	8#	4.70588			8#	14.2857			8#	17.0732			8#	14.1176			8#	12.0482			8#	15.2941			8#	7.05882
	9#	4.61538			9#	13.1579			9#	12.9412			9#	8.23529			9#	9.41176			9#	9.41176			9#	9.41176
	10#	4.54545			10#	7.05882			10#	10.5882			10#	9.41176			10#	8.23529			10#	10.5882			10#	12.3288
	11#	5.88235			11#	10.5882			11#	16.4706			11#	15.942			11#	12.9412			11#	20			11#	12.8571

## Sheet: FIGURE 2E
WT mice	mice	22d	23d	24d	25d	26d			GAL3 KO mice		mice	22d	23d	24d	25d	26d
	1#	60	33.2	21.5333	17.9667	7.86667					1#	57.4333	29.9333	31.5	40.9667	6.3
	2#	60	42.3333	46.4333	7.96667	22.3					2#	50.3667	11.4667	11.1	12.9333	24.0333
	3#	52	29.4333	12.1667	8.56667	8					3#	60	5.96667	12.4	11.3333	22.6667
	4#	60	60	60	19.6333	36.1667					4#	44.9333	60	43.1333	60	37.5
	5#	46.2	29	12.3	17.0667	6.93333					5#	49.7667	60	60	32.5333	24.8333
	6#	60	47.6667	28.3667	21.1	9.5					6#	60	50	42.5333	28.4333	35.4
	7#	60	60	21.8333	14.1	15.3667					7#	48.9667	56.5333	47.3667	28.6333	23.2333
	8#	56.6333	39.5	24.1	24.3	25.5333					8#	48.8667	56.6333	41.0333	60	22.8
	9#	47.1	32.6333	46.8	30	27.8					9#	48.8	46.4333	34.0667	36.7667	39.1667
	10#	60	44.7333	36.7333	27.7667	17.3					10#	60	60	23.1333	25	19.3333
	11#	49.7667	43.1667	26.9333	29.1	24.9667					11#	60	60	19.3667	27.6	44.2

## Sheet: FIGURE 2F
	WT mice				Gal3 KO mice
Sample ID	Memory time			Sample ID	Memroy time
1#	40.8			1#	21.0333	21.0333
2#	35.1			2#	15.7
3#	19.6667			3#	32.4667
4#	25.0333			4#	13.3667
5#	27.7333			5#	25
6#	26.5667			6#	32.7
7#	47.1			7#	28.8
8#	33.6			8#	20.5
9#	34.8			9#	30.6
10#	39.3			10#	24.8
11#	48.5			11#	38.7

## Sheet: FIGURE 2G
	WT mice				Gal3 KO mice
Sample ID	swim speed			Sample ID	swim speed
1#	0.173884			1#	0.109466
2#	0.118469			2#	0.243776
3#	0.167944			3#	0.166122
4#	0.123299			4#	0.206818
5#	0.206265			5#	0.136382
6#	0.203459			6#	0.0933053
7#	0.118469			7#	0.118469
8#	0.167944			8#	0.167944
9#	0.123299			9#	0.123299
10#	0.206265			10#	0.206265
11#	0.203459			11#	0.203459

[truncated: 49 more sheets: FIGURE 2H, FIGURE 3 C, FIGURE 3E, FIGURE 3H, FIGURE 3J, FIGURE 4E, FIGURE 4G, FIGURE 4H, FIGURE 4I, FIGURE 5B, FIGURE 5C, FIGURE 5D, FIGURE 5F, FIGURE 5G, FIGURE 5H, FIGURE 5I, FIGURE 5J, FIGURE 6B and 6C, FIGURE 6E, FIGURE 6G …]
